# Supplementary material for: Homotypic Targeting of [89Zr]Zr-Oxine Labeled PC3 and 4T1 Cells in Tumor-Bearing Mice
Source: Pharmaceutics. 2025 Sep 26;17(10):1259. doi: 10.3390/pharmaceutics17101259 (PMC12566915; doi:10.3390/pharmaceutics17101259)
Supplement: Supplementary file 1 [file pharmaceutics-17-01259-s001.zip]

Archive with 1 entries (1 files):
- pharmaceutics-3861912-supplementary.pdf
